# Supplementary material for: Single-cell spatial transcriptomics reveals immunotherapy-driven bone marrow niche remodeling in AML
Source: Sci Adv. 2025 Jul 9;11(28):eadw4871. doi: 10.1126/sciadv.adw4871 (PMC12239967; doi:10.1126/sciadv.adw4871)
Supplement: Supplementary file 2 — Tables S1 to S3 [file sciadv.adw4871_tables_s1_to_s3.zip]

Archive with 3 entries (3 files):
- adw4871_table_s1.xlsx
- adw4871_table_s2.csv
- adw4871_table_s3.xlsx
